# Supplementary material for: PD-1/PD-L1 Inhibitors and Chemotherapy Synergy: Impact on Drug Resistance and PD-L1 Expression in Breast Cancer-Immune Cell Co-Cultures
Source: Int J Mol Sci. 2025 Jul 17;26(14):6876. doi: 10.3390/ijms26146876 (PMC12295165; doi:10.3390/ijms26146876)
Supplement: Supplementary file 1 [file ijms-26-06876-s001.zip]

Archive with 1 entries (1 files):
- ijms-3713959-supplementary.pdf
